# Supplementary material for: TGF-β Signaling Plays an Essential Role in the Lineage Specification of Mesenchymal Stem/Progenitor Cells in Fetal Bone Marrow
Source: Stem Cell Reports. 2019 Jun 13;13(1):48–60. doi: 10.1016/j.stemcr.2019.05.017 (PMC6626889; doi:10.1016/j.stemcr.2019.05.017)
Supplement: Table S1. Differentially Expressed Genes in Osx-Cre-Targeted (tdTomato+) Cells from E16.5 Hindlimbs, Related to Figure 6 [file mmc2.xlsx]

## Sheet: Sheet1
Table S1. Differentially expressed genes in mesenchymal cells
Upregulated genes
Gene	28339 WT	28340 WT	28341 WT	28342 WT	28343 WT	28344 WT	28337 TRII	28338 TRII	28345 TRII	28346 TRII	WT Ave	KO Ave	Fold ∆	FDR
Gpd1	184.503	84.2608	111.298	128.973	106.517	77.4987	435.987	160.416	58958	107925	115.508	41869.9	362.484	0.00971859
Fabp4	161.836	450.368	1132.39	2599.54	2916.7	891.03	17845.7	4062.83	308568	487722	1358.64	204550	150.554	0.00306861
Cd36	43.787	152.335	427.707	323.578	234.321	92.0783	1426.29	586.44	6523.59	17732.9	212.301	6567.3	30.9339	0.00289784
Reep6	76.7104	144.515	125.153	135.286	118.31	82.5451	627.469	168.913	5456.84	4248.65	113.753	2625.47	23.0804	0.00409901
Agt	131.784	97.9864	169.683	107.91	190.841	121.857	428.841	115.968	7454.37	3824.96	136.677	2956.03	21.6279	0.0113465
Idh3a	988.166	2090.6	1577.54	1452.34	1085.08	1561.43	2905.58	1719.31	10092.7	42699.5	1459.19	14354.3	9.83715	0.0113941
Prkar2b	257.463	523.063	351.497	257.688	380.797	384.823	628.997	400.714	4378.13	8617.9	359.222	3506.44	9.7612	0.0114113
Steap3	44.5341	219.96	119.129	264.25	123.174	73.8645	226.254	238.943	2188.47	2588.43	140.819	1310.52	9.30647	0.00922808
Ddx3y	22.256	51.4447	31.4924	1632.54	60.2592	30.4089	2870.87	2370.79	2258.85	3096.62	304.733	2649.28	8.69377	0.00218205
Ephx2	93.0878	163.611	247.671	165.191	282.755	335.047	386.389	174.552	2056.85	4675.74	214.561	1823.38	8.49822	0.0184938
Tspo	200.561	235.201	197.83	363.58	193.627	143.134	313.133	303.849	2685.58	4011.37	222.322	1828.48	8.22447	0.0113465
Larp1b	76.3423	130.011	127.802	151.652	101.71	68.5892	155.481	112.49	762.165	2151.79	109.351	795.481	7.27455	0.0177868
G0s2	94.6952	97.8052	103.3	152.616	230.183	144.185	194.629	184.424	1216.79	2327.44	137.131	980.82	7.15245	0.0113941
Smoc1	333.865	541.839	559.634	599.016	523.502	615.997	927.08	720.957	6013.25	6868.07	528.975	3632.34	6.86675	0.00821614
Hadh	1585.41	1223.67	1867	1265.07	1543.89	1278.41	2085.03	1853.16	11034.3	24037.5	1460.57	9752.5	6.67717	0.0114403
Sod2	163.639	249.729	214.492	259.858	261.94	242.555	434.331	303.847	1325.81	3901.03	232.035	1491.26	6.42684	0.00918
Shmt1	104.217	278.121	214.529	229.15	154.832	97.6467	318.65	170.526	1001.04	3065.29	179.749	1138.88	6.33591	0.01657
Ppargc1a	921.021	430.405	372.553	519.291	623.48	545.611	858.795	1538.98	3565.78	8440.95	568.727	3601.13	6.33191	0.00475511
Ppargc1b	108.477	101.123	109.95	114.237	96.095	82.776	165.255	99.5086	777.625	1524.77	102.11	641.791	6.28532	0.0139644
Pcolce2	111.173	199.365	201.471	203.513	150.689	344.321	1928.98	1067.07	1140.74	604.643	201.755	1185.36	5.87523	0.000662637
Rbp4	644.881	1022.98	1487.76	1732.69	3204.78	1946.28	6384.82	4610.51	13738	14034.4	1673.23	9691.92	5.79235	0.00153123
Zbtb16	125.46	58.8565	200.947	263.597	151.098	167.149	240.156	234.158	1969.48	1270.37	161.184	928.541	5.76073	0.0107269
Acadl	182.493	324.101	400.217	293.055	187.805	304.384	396.627	499.856	1591.01	3961.33	282.009	1612.21	5.71686	0.0085437
Ndrg2	3968.92	4642.38	3761.99	6152	6960.57	6160.75	7352.3	6049.08	53214.4	52583.4	5274.44	29799.8	5.64986	0.0122399
Tspan12	188.202	233.044	237.453	169.799	158.666	272.047	328.354	235.867	1293.93	2794.76	209.868	1163.23	5.54265	0.0118431
Uty	15.6887	13.1864	13.5631	963.526	10.9676	10.6722	898.148	930.808	1109.18	855.996	171.267	948.534	5.53832	0.00289784
Lyrm5	114.848	218.146	153.897	205.596	151.403	174.356	261.481	390.092	900.349	2195.95	169.708	936.968	5.52107	0.00502698
Arxes1	417.757	1391.46	1145.65	1014.81	884.409	1204.2	2392.18	979.397	5956.34	12849.7	1009.71	5544.41	5.49107	0.0113465
Dgat2	178.468	284.686	252.698	287.357	188.802	370.123	358.923	348.798	2063.47	2801.61	260.356	1393.2	5.35115	0.0108307
Eci1	513.176	1304.54	1154.52	1233.15	1136.1	1122.55	1649.07	1362.69	5349.99	12950	1077.34	5327.95	4.94547	0.0114403
Ndufa11	775.283	1368	1604.96	2096.94	1891.68	2073.21	2637.23	5118.69	10464.8	14072.3	1635.01	8073.26	4.93774	0.00289784
Cp	40.5213	62.8643	186.351	164.497	220.415	119.24	416.309	363.85	796.781	972.382	132.315	637.331	4.81677	0.00289784
Car13	444.115	468.239	1056.31	265.489	764.96	546.107	1709.43	373.395	4334.2	4702.92	590.87	2779.99	4.7049	0.0177868
Mndal	96.9877	174.709	95.7261	160.994	150.939	206.26	327.005	172.445	1611.43	623.238	147.603	683.531	4.63089	0.00869076
Bcs1l	125.676	485.521	389.33	418.293	186.624	301.942	637.915	792.139	833.478	3523.69	317.898	1446.8	4.55116	0.00666128
Emc9	68.2885	120.141	111.94	130.115	140.027	134.085	143.13	258.133	421.798	1291.8	117.433	528.716	4.50229	0.0085437
Hist1h1c	207.767	1018.08	872.36	963.974	948.399	1376.53	1413.91	903.988	5113.41	8382.47	897.851	3953.44	4.40323	0.0204391
Mgst1	1312.74	5038.89	6540.61	3319.22	8810.82	6961.78	15001.3	5396.28	38754.3	33875.4	5330.68	23256.8	4.36283	0.0113465
Asns	243.139	292.763	430.106	394.284	940.497	314.523	845.224	902.974	2092.28	3523.25	435.885	1840.93	4.22343	0.00409901
Emb	63.374	392.721	432.804	158.495	567.674	245.034	1631.07	1433.24	922.663	1209.24	310.017	1299.05	4.19025	0.00370209
Mars2	137.712	137.897	76.7279	129.115	75.806	51.056	383.712	161.045	444.007	691.819	101.386	420.146	4.14404	0.00289784
Etfa	2094.7	4810.06	4217.17	6393.01	6037.35	4185.57	6716.16	5227.19	23981.3	40371	4622.98	19073.9	4.12589	0.0137821
Dgat1	208.245	308.931	228.804	190.975	130.938	248.288	397.599	204.744	1363.43	1632.14	219.364	899.48	4.10041	0.0121249
Phgdh	471.852	789.048	909.506	497.371	755.37	983.172	1744.53	1172.39	4743.02	4349.46	734.387	3002.35	4.08824	0.00313867
Mrpl12	185.308	209.621	247.863	381.638	196.468	183.417	522.892	283.77	981.504	2024.25	234.052	953.103	4.07218	0.007224
ND3	820.705	4669.78	4777	4092.88	2628.27	2701.58	4766.32	4487.73	16444.4	27356	3281.7	13263.6	4.04169	0.0145074
Steap4	345.763	280.466	219.13	246.441	240.69	325.56	289.173	605.73	1659.72	1894.91	276.342	1112.38	4.02538	0.00783096
Cisd3	261.428	416.257	440.369	591.211	428.482	467.865	621.922	585.153	1542.64	4204.15	434.269	1738.47	4.00321	0.0113941
Pparg	2181.05	1353.71	3022.82	1168.47	2572.15	2361.81	4100.52	2874.39	11562.9	14991	2110	8382.21	3.97261	0.00693264
Ifi204	358.336	372.287	380.394	454.775	296.077	342.113	1222.65	400.748	2774.88	1418.66	367.33	1454.23	3.95893	0.00502698
Cth	169.27	244.242	261.789	321.401	226.552	159.226	504.657	335.749	1499.4	1291.33	230.413	907.784	3.93981	0.00399115
Hint2	45.4948	146.101	115.362	264.655	152.932	246.059	327.643	191.544	775.192	1231.31	161.767	631.423	3.90328	0.0114113
Uqcr11	1438.71	2987.8	3516.93	5043.68	5734.17	4452.28	7150.06	5026.54	16372.8	31533.6	3862.26	15020.7	3.8891	0.00989243
Clybl	623.234	1474.48	1468.59	1720.9	1780.13	1562.32	2541.62	1815.18	5394.6	12368	1438.28	5529.86	3.84478	0.0103959
Vit	78.4129	101.257	99.7296	156.149	188.326	213.9	419.963	166.865	577.541	932.3	139.629	524.167	3.754	0.00582178
Txlng	354.854	351.956	386.491	267.343	230.179	166.01	458.3	362.004	1109.63	2463.1	292.805	1098.26	3.75081	0.0113465
Cisd1	90.7641	382.04	311.619	332.451	386.453	584.46	789.836	696.486	1554.67	2169.66	347.965	1302.66	3.74366	0.00570044
Ndufb10	949.142	2051.31	2329.28	3351.59	2707.58	2002.56	4359.96	2881.17	8211.9	17715	2231.91	8292	3.7152	0.00922808
Ddt	408.18	1236.36	1193.14	1292.52	1742.61	972.227	1935.79	1932.58	4878.59	8177.59	1140.84	4231.14	3.7088	0.00780862
Acyp2	170.807	552.534	492.149	485.03	765.432	696.293	919.12	734.429	2665.54	3449.42	527.041	1942.13	3.68497	0.00958504
Fam13a	337.216	300.739	306.852	259.277	247.851	280.196	483.278	328.113	1595.99	1841.98	288.689	1062.34	3.67989	0.0085437
Mrps35	70.4633	226.279	218.008	259.153	371.181	214.775	416.035	300.533	782.599	1807.68	226.643	826.711	3.64763	0.0114113
Abca1	410.58	455.611	309.261	751.084	305.143	360.471	429.142	872.306	1409.05	3564	432.025	1568.62	3.63086	0.0121249
Cyc1	8524.86	14871	17236.3	17412.8	16002.6	11434.7	20289	15037.8	59378.8	110617	14247	51330.6	3.6029	0.015226
Cox14	573.071	1306.4	1333.19	1644.98	1718.42	1582.09	3132.37	1864.12	5811.64	8668.7	1359.69	4869.21	3.58111	0.00582178
Bscl2	604.614	549.14	422.009	918.719	901.516	666.555	1072.91	973.988	3980.3	3582.94	677.092	2402.54	3.54831	0.007224
Mamld1	212.4	353.2	190.551	183.844	399.962	173.338	543.027	226.068	950.142	1810.81	252.216	882.512	3.49904	0.0127802
Cited1	148.568	278.478	630.062	121.318	652.946	156.495	1137.67	483.432	1106.06	1866.66	331.311	1148.46	3.4664	0.00794203
Hspd1	604.928	719.126	745.353	393.888	358.53	376.916	705.807	559.289	2977.53	3067.55	533.123	1827.54	3.42799	0.0161398
Mgst3	385.303	775.138	587.922	1718.92	1594.83	1283.42	1845.17	1693.56	4056.58	6858.7	1057.59	3613.5	3.41673	0.0092288
Echs1	523.875	1663.85	1786.69	1639.68	1447.2	1501.83	2716.4	2282.06	4519.85	9959.52	1427.19	4869.46	3.41192	0.00780862
Coq5	352.769	393.953	465.811	440.095	335.107	329.746	682.228	567.026	1060.82	2948.3	386.247	1314.6	3.40351	0.00694976
Bckdhb	301.896	579.799	660.013	714.926	566.719	545.317	626.265	758.902	2424.28	3833.96	561.445	1910.85	3.40345	0.0145074
Hspa9	1460.12	4691.75	3805.95	4335.76	3061.58	1853.99	6130.46	4683.33	10904.6	21818.1	3201.52	10884.1	3.39967	0.00821614
Pdk2	336.901	755.559	299.888	601.566	640.453	523.585	974.852	742.877	1609.94	3798.88	526.325	1781.64	3.38505	0.00821614
Pop5	126.458	104.642	103.14	243.695	153.158	104.57	289.452	177.407	635.307	773.839	139.277	469.001	3.3674	0.00605758
Ccbl2	170.57	224.127	232.149	245.65	254.985	224.676	345.722	304.931	884.881	1485.38	225.359	755.23	3.35122	0.00767256
Sdhb	3332.16	6360.13	5014.08	7179.01	4930.34	4438.88	8630.57	6564.87	17320.8	37258.7	5209.1	17443.7	3.34871	0.00946819
Lactb2	992.367	975.684	773.63	1172.89	551.348	1256.07	1425.6	1236.96	2918.72	7138.28	953.664	3179.89	3.33439	0.0113941
Acadm	342.256	358.133	219.934	312.822	263.846	289.271	343.199	432.612	1205.34	1896.81	297.71	969.492	3.25649	0.0113107
Fabp5	3465.19	9077.76	9534.95	11363.3	14193.9	11372.3	17853.4	12452	44460.6	52110.6	9834.56	31719.2	3.22527	0.00989243
Arxes2	2359.43	4806.73	4771.34	4504.78	4261.93	4269.76	8330.57	5648.61	16286.6	23131.6	4162.33	13349.4	3.20719	0.00502698
Mcur1	230.385	265.616	301.547	330.544	316.508	244.865	424.2	277.503	1006.21	1894.79	281.578	900.674	3.19867	0.0145723
Akap1	4131.3	5244.5	4299.61	5218.61	8165.02	4612.65	8666.12	6653.79	18089.7	34095.6	5278.61	16876.3	3.19711	0.0085437
Hadha	1230.13	2778.06	1982.18	1878.13	2382.37	2434.64	2878.94	2670.68	6430.57	14963.4	2114.25	6735.89	3.18595	0.0130894
Prdx3	357.364	528.658	662.24	524.33	458.478	537.772	687.955	767.764	1617.06	3382.79	511.474	1613.89	3.15538	0.00900121
Igfbp7	306.223	939.422	680.023	1511.21	2784.71	1826.57	2271.85	1743.44	6226.95	6503.54	1341.36	4186.44	3.12105	0.0157951
Fitm2	268.767	276.664	237.72	339.425	240.15	154.21	404.411	383.818	629.176	1735.75	252.823	788.288	3.11795	0.0085437
Tefm	304.513	458.59	773.925	764.154	427.352	552.385	867.199	1098.68	1994.94	2784.59	546.82	1686.35	3.08393	0.00425091
Rarres2	459.029	1557.17	2029.49	2400.8	3238.21	2049.56	4741.84	3144.93	8403.71	7719.38	1955.71	6002.46	3.0692	0.0085437
Mrpl46	242.234	749.42	692.078	697.176	736.479	532.331	1219.81	882.26	1417.59	3842.31	608.286	1840.49	3.0257	0.00946819
Dnajc15	1008.28	2484.5	1780	5159.16	3466.61	3127.79	4024.74	4717.77	8019.8	17458	2837.72	8555.08	3.01477	0.0121249
Pdhb	7946.7	12382.7	13461.3	11169.3	12271.1	12912.7	16259.7	12084.5	44279.8	68235.3	11690.6	35214.8	3.01222	0.0145074
Downregulated genes
Gene	28339 WT	28340 WT	28341 WT	28342 WT	28343 WT	28344 WT	28337 TRII	28338 TRII	28345 TRII	28346 TRII	WT Ave	KO Ave	Fold ∆	FDR
Erdr1	86429.1	105401	47727.4	41065.2	54362	69754.1	332.101	1184.12	3588.24	2717.45	67456.5	1955.48	0.0289887	7.3437e-05
Gpm6a	762.715	2322.61	1810.81	195.525	154.125	4684.66	219.84	218.791	128.816	83.4483	1655.07	162.724	0.0983181	0.0165961
Hbb-y	1361.06	4074.71	1655.04	13270.8	1854.69	3836.41	1062.48	2006.78	16.72	14.3359	4342.12	775.08	0.178503	0.0113941
St8sia2	4260.33	5168.07	1906.3	5732.23	2771.84	4355.4	1066.25	1447.92	435.494	357.981	4032.36	826.912	0.205069	0.00153123
Myrf	743.191	1280.97	495.163	181.361	312.653	292.214	162.892	95.0853	141.455	81.2987	550.925	120.183	0.218147	0.00512927
Nell1	511.588	517.95	830.088	224.953	530.673	1570.1	307.052	213.956	97.8765	75.2782	697.559	173.541	0.248783	0.00666128
Plxna4	337.473	482.428	253.521	1000.9	478.936	464.521	122.832	317.618	30.6979	35.9799	502.963	126.782	0.25207	0.00502698
Cpxm2	603.245	698.623	337.75	1662.2	625.727	732.102	217.185	315.608	103.017	148.265	776.608	196.019	0.252404	0.00289784
Sema3f	5151.83	3061.18	2085.42	4087.55	2059.79	2500.71	1326.84	1274.71	355.363	409.96	3157.74	841.718	0.266557	0.00289784
Irx1	294.616	409.004	181.745	1002.89	392.783	605.318	194.568	272.452	20.0075	28.7787	481.06	128.952	0.268057	0.00958504
Irx3	540.14	944.921	346.591	2711.3	736.474	1023.97	464.727	474.124	122.44	92.0273	1050.57	288.33	0.274451	0.0114403
Pappa2	1776.94	1221.5	839.281	2376.59	1652.82	1096.28	603.935	904.778	116.144	86.1023	1493.9	427.74	0.286324	0.00661245
Slc1a2	380.286	406.026	343.672	273.833	444.697	326.539	134.711	199.75	47.6439	46.891	362.509	107.249	0.295852	0.00218205
Col26a1	4466.44	5354.14	3727.83	4122.66	2444.38	4556.18	1612.81	2849.1	301.524	120.76	4111.94	1221.05	0.296952	0.00783096
Tex15	369.326	597.2	357.126	863.936	245.912	234.415	180.923	156.463	160.402	41.0836	444.652	134.718	0.302974	0.00740412
B3gnt5	3851.89	1870.89	2309.75	645.06	1874.79	1657.19	1172.85	567.258	393.492	347.17	2034.93	620.192	0.304774	0.00756322
Apcdd1	14147.3	12710.8	7766.4	23267.5	7932.89	15839.5	3841.78	9444.31	2107.14	1248.66	13610.7	4160.47	0.305676	0.00570044
Tubb2b	21859.3	27299.7	22778.7	17314.1	14928.1	15709	10008.7	5880.61	4220.45	4366.07	19981.5	6118.94	0.306231	0.000772414
Zic1	2675.01	2347.19	1148.51	6103.96	1379.34	2235.99	2569.67	431.298	181.376	72.2853	2648.33	813.658	0.307234	0.0103641
Tspyl4	3452.25	1349.68	1498.96	1070.81	1126.52	1307.33	784.19	532.475	384.276	323.018	1634.26	505.99	0.309614	0.00289784
Cxcl14	416.107	561.698	400.306	1496.93	1106.33	919.286	178.883	593.535	121.401	120.34	816.776	253.54	0.310415	0.00767256
Mid1	31372.2	5019.09	13559.2	6767	8393.69	15917.2	4948.48	4720.19	3329.92	3995.97	13504.7	4248.64	0.314604	0.0113465
Npy1r	428.164	186.734	242.275	305.644	633.311	131.482	161.423	132.466	34.6182	80.18	321.268	102.172	0.318026	0.00953974
Lix1	1040.3	1441.02	583.828	1402.11	686.036	931.163	230.579	811.074	102.872	153.278	1014.08	324.451	0.319948	0.00502698
Syndig1	1664.21	2848.94	2078.01	790.905	1812.64	1721.49	1028.37	795.617	308.082	203.946	1819.37	584.005	0.320993	0.00582178
Prkg1	1191.18	922.126	790.017	304.952	692.058	513.827	321.851	178.941	263.121	181.058	735.694	236.243	0.321115	0.00370209
Shown are genes differentially expressed in mesenchymal cells with WT or ablated TRII signaling
Criteria include: 1) FDR of < 2% 2) 3<Fold Change>0.333; and 3) average probe signal of >100 in at least one cohort
Fold ∆: Average KO probe signal divided by the average WT probe signal
